# Supplementary material for: Metabolic Changes and Their Associations with Selected Nutrients Intake in the Group of Workers Exposed to Arsenic
Source: Metabolites. 2023 Jan 1;13(1):70. doi: 10.3390/metabo13010070 (PMC9866863; doi:10.3390/metabo13010070)
Supplement: Supplementary file 1 [file metabolites-13-00070-s001.zip › Supplementary materials.xlsx]

## Sheet: S1
Table S1. Dietary intake of selected nutrients involved in iAs metabolism regarding to the EAR norm.
Dietary intake*	Both group	WN	WH	EAR	p value**
	n = 116	n = 75	n = 41
Zinc (mg/day)	10.8 (3.5-20.2)	10.5 (3.5-19.2)	11.5 ± 3.2	9.4	0.4956
Vitamin B2 (mg/day)	1.6 (0.5-3.8)	1.6 (0.5-3.8)	1.6 ± 0.4	1.1	0.8989
Vitamin B6 (mg/day)	2.0 (0.7-4.3)	2.0 ± 0.6	1.9 (1.1-3.8)	1.1 (19-50 y)	0.6235
				1.4 (>50 y)
Methionine (mg/day)	2205.3 (843.1-4955.0)	2184.8 (843.1-4502.8)	2411.2 (1267.1-4955.0)	-	0.5103
Folate (µg/day)	250.3 (94.9-700.8)	255.6 (107.1-700.8)	257.8 ± 73.1	320	0.7816
Vitamin B12 (µg/day)	3.1 (0.6-16.9)	3.0 (0.6-16.9)	3.3 (1.3-8.0)	2	0.5328
*Results are presented as means ± standard deviations for parametric distribution, or medians and min-max for nonparametric distributon (verified using Shapiro-Wilk test p≤ 0.05). **Differences in parameters of groups WN and WH were assessed using Student’s t-test for parametric distribution and for nonparametric distribution Mann-Whitney U test.
Abbreviations: EAR – Estimated Average Requirement; WN – the group of workers with urinary As concentration within the norm; WH – the group of workers with urinary As concentration above the norm.
